# Supplementary material for: Atherosclerosis Burdens in Diabetes Mellitus: Assessment by PET Imaging
Source: Int J Mol Sci. 2022 Sep 6;23(18):10268. doi: 10.3390/ijms231810268 (PMC9499611; doi:10.3390/ijms231810268)
Supplement: Supplementary file 1 [file ijms-23-10268-s001.zip]

Archive with 1 entries (1 files):
- ijms-1873636-supplementary.pdf
